# Supplementary material for: Love your wet grass! Dry season grazing reserves show highest grass regrowth in communal semi-arid rangelands of Tanzania
Source: PLoS One. 2024 Nov 18;19(11):e0313818. doi: 10.1371/journal.pone.0313818 (PMC11573159; doi:10.1371/journal.pone.0313818)
Supplement: S1 Data — (XLSX) [file pone.0313818.s002.xlsx]

## Sheet: clippingExperiment
Growing period	Rangeland area	Site	Block	Plot	Herbivory	Clipping	Treatment	Initial_forb_biomass_ha.kg	Initial_grass_biomass_ha.kg	Bare_Soil.%	Forb_Cover.%	Grass_Cover.%	RGF_ha_sea.kg	RGG_ha_sea.kg	Diff_Init_ForbRG	Diff_Init_GrassRG	Abbreviation	Explanation
1	Alalili	Alalili1	1	1	0	1	month fenced	870.041	216.835	65	5	30	43.94	367.104	-826.101	150.269	Growing period	Growing period 1: March-May 2019; Growing period 2: Nov 2019 - Jan 2020
1	Alalili	Alalili1	1	2	0	1	month fenced	464.273	515.491	20	5	75	58.2412	601.462	-406.032	85.9712	Rangeland area	Rangeland area: RainRL rainy season rangeland; DryRL: dry season rangeland; Alalili: seasonal exclosures
1	Alalili	Alalili1	1	3	0	1	month fenced	589.449	349.181	20	5	75	52.6108	814.555	-536.838	465.374	Site	Two replica sites per rangeland area
1	Alalili	Alalili1	1	4	0	1	month fenced	503.702	256.266	25	5	70	51.1948	723.618	-452.507	467.352	Block	Block with four treatments (see below)
1	Alalili	Alalili1	1	1	0	2	season fenced	608.206	344.886	10	5	85	14.9624	1024.93	-593.244	680.048	Plot	Each treatment consisting of four 0.5x0.5m plots
1	Alalili	Alalili1	1	2	0	2	season fenced	901.431	607.235	10	10	80	34.1824	857.06	-867.248	249.824	Herbivory	0= fenced, no grazing; 1= no fence, openly accessible for wildlife and lifestock
1	Alalili	Alalili1	1	3	0	2	season fenced	510.209	743.485	20	5	75	79.926	1049.4	-430.283	305.915	Clipping	Clipping frequency: 1= every month; 2= after the end of the growing season, three month
1	Alalili	Alalili1	1	4	0	2	season fenced	296.607	400.323	5	15	80	232.917	891.312	-63.6896	490.989	Treatment	Treatments (month fenced, season fenced, month grazed, season grazed)
1	Alalili	Alalili1	1	1	1	1	month grazed	301.966	472.938	30	5	65	11.3584	524.673	-290.608	51.7356	Initial_forb_biomass_ha.kg	Forb biomass measured by the first cut in March 2019
1	Alalili	Alalili1	1	2	1	1	month grazed	138.128	499.094	30	5	65	34.8844	405.056	-103.243	-94.0388	Initial_grass_biomass_ha.kg	Grass biomass measured by the first cut in March 2019
1	Alalili	Alalili1	1	3	1	1	month grazed	228.468	332.394	30	5	65	8.542	379.598	-219.926	47.2048	Bare_Soil.%	Percentage of bare soil to the nearest 5% at the end of the growing period
1	Alalili	Alalili1	1	4	1	1	month grazed	335.652	386.659	25	5	70	1.2	680.1	-334.452	293.441	Forb_cover.%	Percentage of forb cover to the nearest 5% at the end of the growing period
1	Alalili	Alalili1	1	1	1	2	season grazed	768.982	618.166	20	20	60	196.015	315.42	-572.967	-302.746	Grass_cover.%	Percentage of grass cover to the nearest 5% at the end of the growing period
1	Alalili	Alalili1	1	2	1	2	season grazed	568.395	415.939	10	10	80	83.77	809.257	-484.625	393.318	RGF_ha_sea.kg	Regrowth of forbs during the whole growing period per hectare in kg
1	Alalili	Alalili1	1	3	1	2	season grazed	474.609	370.262	10	15	75	116.06	891.688	-358.549	521.426	RGG_ha_sea.kg	Regrowth of grass during the whole growing period per hectare in kg
1	Alalili	Alalili1	1	4	1	2	season grazed	744.1	431.704	5	10	85	55.7088	887.924	-688.391	456.22	Diff_Init_ForbRG	Regrown forb biomass - Initial forb biomass
1	Alalili	Alalili1	2	1	0	1	month fenced	537.771	266.416	20	10	70	19.6684	206.716	-518.102	-59.7004	Diff_Init_GrassRG	Regrown grass biomass - Initial grass biomass
1	Alalili	Alalili1	2	2	0	1	month fenced	225.023	267.587	20	10	70	39.374	283.26	-185.649	15.6724
1	Alalili	Alalili1	2	3	0	1	month fenced	153.822	299.99	15	10	75	35.1948	484.427	-118.628	184.437
1	Alalili	Alalili1	2	4	0	1	month fenced	127.792	320.682	15	5	80	6.9056	286.32	-120.886	-34.3616
1	Alalili	Alalili1	2	1	0	2	season fenced	167.22	203.562	5	5	90	0.4	2140.21	-166.82	1936.65
1	Alalili	Alalili1	2	2	0	2	season fenced	67.3096	267.587	10	5	85	0.7396	1227.44	-66.57	959.85
1	Alalili	Alalili1	2	3	0	2	season fenced	284.74	231.28	0	5	95	0.4	1176.62	-284.34	945.343
1	Alalili	Alalili1	2	4	0	2	season fenced	76.114	203.562	5	5	90	0.4	939.115	-75.714	735.553
1	Alalili	Alalili1	2	1	1	1	month grazed	245.694	330.051	35	10	55	13.8248	473.722	-231.87	143.671
1	Alalili	Alalili1	2	2	1	1	month grazed	162.244	123.139	45	5	50	23.2252	602.519	-139.019	479.38
1	Alalili	Alalili1	2	3	1	1	month grazed	75.3484	424.138	45	5	50	32.8484	667.498	-42.5	243.361
1	Alalili	Alalili1	2	4	1	1	month grazed	50.8492	231.67	40	5	55	1.2	474.769	-49.6492	243.099
1	Alalili	Alalili1	2	1	1	2	season grazed	61.1848	228.157	15	5	80	11.5028	575.512	-49.682	347.356
1	Alalili	Alalili1	2	2	1	2	season grazed	274.404	268.758	15	5	80	0.4	570.619	-274.004	301.861
1	Alalili	Alalili1	2	3	1	2	season grazed	120.136	219.568	15	0	85	0	567.608	-120.136	348.04
1	Alalili	Alalili1	2	4	1	2	season grazed	48.1696	213.322	15	5	80	4.1992	394.464	-43.9704	181.142
1	Alalili	Alalili2	1	1	0	1	month fenced	886.502	1343.53	40	5	55	118.04	1309.1	-768.462	-34.4308
1	Alalili	Alalili2	1	2	0	1	month fenced	564.184	785.648	50	10	40	207.304	999.468	-356.88	213.82
1	Alalili	Alalili2	1	3	0	1	month fenced	314.981	891.446	40	5	55	53.5048	1572.3	-261.476	680.857
1	Alalili	Alalili2	1	4	0	1	month fenced	284.357	606.845	60	5	35	17.2644	1195.43	-267.093	588.59
1	Alalili	Alalili2	1	1	0	2	season fenced	698.93	1041.36	10	5	85	47.252	1043	-651.678	1.6412
1	Alalili	Alalili2	1	2	0	2	season fenced	514.42	757.93	15	45	40	407.435	605.248	-106.985	-152.682
1	Alalili	Alalili2	1	3	0	2	season fenced	717.687	1463.38	20	15	65	142.968	987.294	-574.719	-476.088
1	Alalili	Alalili2	1	4	0	2	season fenced	178.322	1731.2	10	5	85	82.2324	2064.93	-96.0892	333.73
1	Alalili	Alalili2	1	1	1	1	month grazed	65.7784	739.581	20	5	75	114.468	1197.95	48.6892	458.366
1	Alalili	Alalili2	1	2	1	1	month grazed	192.485	1226.8	25	5	70	40.6808	1019.44	-151.804	-207.357
1	Alalili	Alalili2	1	3	1	1	month grazed	91.8088	903.939	20	5	75	97.1912	897.667	5.3824	-6.272
1	Alalili	Alalili2	1	4	1	1	month grazed	749.076	2006.82	30	5	65	48.1636	1239.77	-700.913	-767.048
1	Alalili	Alalili2	1	1	1	2	season grazed	102.91	1149.11	20	5	75	39.1796	353.813	-63.7304	-795.298
1	Alalili	Alalili2	1	2	1	2	season grazed	153.822	1072.59	15	10	75	0.4	304.504	-153.422	-768.088
1	Alalili	Alalili2	1	3	1	2	season grazed	119.753	1383.74	25	5	70	0.4	630.843	-119.353	-752.898
1	Alalili	Alalili2	1	4	1	2	season grazed	57.7396	1503.2	25	5	70	8.812	417.801	-48.9276	-1085.4
1	Alalili	Alalili2	2	1	0	1	month fenced	81.4732	1425.9	70	5	25	35.1888	662.88	-46.2844	-763.024
1	Alalili	Alalili2	2	2	0	1	month fenced	78.028	2228.18	45	5	50	24.718	716.677	-53.31	-1511.5
1	Alalili	Alalili2	2	3	0	1	month fenced	618.542	1035.5	55	5	40	71.9884	730.386	-546.553	-305.118
1	Alalili	Alalili2	2	4	0	1	month fenced	153.822	1045.26	65	5	30	16.5972	1480.4	-137.225	435.135
1	Alalili	Alalili2	2	1	0	2	season fenced	423.696	648.227	10	20	70	250.6	627.079	-173.097	-21.148
1	Alalili	Alalili2	2	2	0	2	season fenced	368.956	806.339	10	5	85	123.748	1029.83	-245.208	223.488
1	Alalili	Alalili2	2	3	0	2	season fenced	18.3112	686.877	5	5	90	74.9288	1140.87	56.6176	453.988
1	Alalili	Alalili2	2	4	0	2	season fenced	271.725	1233.44	5	5	90	74.16	1678.74	-197.565	445.304
1	Alalili	Alalili2	2	1	1	1	month grazed	309.239	1505.55	60	5	35	89.4428	738.042	-219.796	-767.504
1	Alalili	Alalili2	2	2	1	1	month grazed	117.839	1320.5	60	5	35	38.9308	459.385	-78.9084	-861.111
1	Alalili	Alalili2	2	3	1	1	month grazed	956.937	635.344	75	5	20	135.688	303.35	-821.249	-331.994
1	Alalili	Alalili2	2	4	1	1	month grazed	327.996	1166.68	70	5	25	56.6764	856.61	-271.32	-310.068
1	Alalili	Alalili2	2	1	1	2	season grazed	298.138	1482.51	10	20	70	141.814	448.666	-156.324	-1033.85
1	Alalili	Alalili2	2	2	1	2	season grazed	172.58	1600.41	25	5	70	66.472	412.908	-106.108	-1187.51
1	Alalili	Alalili2	2	3	1	2	season grazed	53.9116	1131.93	25	5	70	25.3412	531.85	-28.5704	-600.083
1	Alalili	Alalili2	2	4	1	2	season grazed	107.504	936.342	15	5	80	16.8844	435.115	-90.6192	-501.227
1	DryRL	DryRL1	1	1	0	1	month fenced	504.467	393.296	65	5	20	174.479	280.411	-329.988	-112.885
1	DryRL	DryRL1	1	2	0	1	month fenced	62.3332	442.877	55	15	30	69.97	401.53	7.6368	-41.3468
1	DryRL	DryRL1	1	3	0	1	month fenced	105.59	288.669	70	15	15	51.9504	270.435	-53.6392	-18.234
1	DryRL	DryRL1	1	4	0	1	month fenced	338.332	477.232	80	10	10	90.1128	188.795	-248.219	-288.437
1	DryRL	DryRL1	1	1	0	2	season fenced	341.777	527.203	20	5	75	0.4	1819.51	-341.377	1292.31
1	DryRL	DryRL1	1	2	0	2	season fenced	55.8256	573.27	25	5	70	0.4	1368.59	-55.4256	795.317
1	DryRL	DryRL1	1	3	0	2	season fenced	138.128	418.672	25	5	70	56.0932	2089.02	-82.0344	1670.34
1	DryRL	DryRL1	1	4	0	2	season fenced	304.646	473.718	20	10	70	191.018	1598.19	-113.628	1124.47
1	DryRL	DryRL1	1	1	1	1	month grazed	149.229	642.371	30	5	65	22.6112	438.675	-126.618	-203.696
1	DryRL	DryRL1	1	2	1	1	month grazed	65.7784	596.694	40	5	55	31.9408	283.736	-33.8376	-312.958
1	DryRL	DryRL1	1	3	1	1	month grazed	125.112	499.875	50	5	45	44.2212	207.296	-80.8912	-292.579
1	DryRL	DryRL1	1	4	1	1	month grazed	124.347	546.333	45	5	50	42.0228	180.339	-82.324	-365.994
1	DryRL	DryRL1	1	1	1	2	season grazed	550.786	424.918	45	20	35	102.99	124.209	-447.796	-300.71
1	DryRL	DryRL1	1	2	1	2	season grazed	63.8644	893.398	45	5	50	29.5696	239.011	-34.2948	-654.388
1	DryRL	DryRL1	1	3	1	2	season grazed	332.207	774.326	15	20	65	76.8508	354.189	-255.356	-420.137
1	DryRL	DryRL1	1	4	1	2	season grazed	267.514	548.675	45	30	25	187.558	193.466	-79.956	-355.209
1	DryRL	DryRL1	2	1	0	1	month fenced	254.116	704.835	55	10	35	221.5	233.433	-32.6164	-471.402
1	DryRL	DryRL1	2	2	0	1	month fenced	679.79	1010.52	45	10	45	75.0704	255.87	-604.719	-754.648
1	DryRL	DryRL1	2	3	0	1	month fenced	103.293	861.776	50	20	30	86.4256	385.847	-16.8672	-475.929
1	DryRL	DryRL1	2	4	0	1	month fenced	94.4884	722.403	35	10	55	95.768	796.843	1.2796	74.44
1	DryRL	DryRL1	2	1	0	2	season fenced	35.1544	937.123	15	30	55	74.5444	1219.91	39.39	282.786
1	DryRL	DryRL1	2	2	0	2	season fenced	385.799	612.701	20	65	15	595.406	548.788	209.607	-63.9128
1	DryRL	DryRL1	2	3	0	2	season fenced	275.17	536.182	25	60	15	777.612	332.358	502.442	-203.824
1	DryRL	DryRL1	2	4	0	2	season fenced	309.239	409.302	10	80	10	1249.27	461.463	940.032	52.1608
1	DryRL	DryRL1	2	1	1	1	month grazed	668.306	820.003	40	35	25	385.395	160.996	-282.91	-659.007
1	DryRL	DryRL1	2	2	1	1	month grazed	144.252	804.387	70	5	25	83.182	191.619	-61.0704	-612.768
1	DryRL	DryRL1	2	3	1	1	month grazed	331.442	573.27	55	25	20	90.9132	161.73	-240.528	-411.541
1	DryRL	DryRL1	2	4	1	1	month grazed	337.566	1467.29	60	20	20	101.899	210.2	-235.667	-1257.09
1	DryRL	DryRL1	2	1	1	2	season grazed	484.179	639.248	35	15	50	253.675	663.214	-230.504	23.9656
1	DryRL	DryRL1	2	2	1	2	season grazed	102.91	639.638	40	15	45	48.0208	433.233	-54.8892	-206.405
1	DryRL	DryRL1	2	3	1	2	season grazed	40.5136	798.531	65	10	25	26.4944	500.232	-14.0192	-298.299
1	DryRL	DryRL1	2	4	1	2	season grazed	155.736	702.883	40	15	45	26.11	649.663	-129.626	-53.22
1	DryRL	DryRL2	1	1	0	1	month fenced	0	724.355	40	5	55	1.2	244.086	1.2	-480.27
1	DryRL	DryRL2	1	2	0	1	month fenced	84.9184	541.258	25	5	70	6.6592	134.55	-78.2592	-406.707
1	DryRL	DryRL2	1	3	0	1	month fenced	29.4124	660.33	35	5	60	0.4	391.284	-29.0124	-269.046
1	DryRL	DryRL2	1	4	0	1	month fenced	0	434.288	30	0	70	0.4	322.749	0.4	-111.539
1	DryRL	DryRL2	1	1	0	2	season fenced	4.5304	635.734	25	5	70	0.4	343.65	-4.1304	-292.084
1	DryRL	DryRL2	1	2	0	2	season fenced	36.6856	527.984	25	0	75	0	319.184	-36.6856	-208.8
1	DryRL	DryRL2	1	3	0	2	season fenced	19.4596	620.899	15	0	85	0	489.317	-19.4596	-131.582
1	DryRL	DryRL2	1	4	0	2	season fenced	0.4	644.323	20	0	80	0	467.486	-0.4	-176.838
1	DryRL	DryRL2	1	1	1	1	month grazed	0	236.746	70	0	30	0	135.776	1e-21	-100.97
1	DryRL	DryRL2	1	2	1	1	month grazed	18.3112	957.034	40	0	60	0.4	172.266	-17.9112	-784.768
1	DryRL	DryRL2	1	3	1	1	month grazed	0	569.757	35	5	60	22.58	191.578	22.58	-378.179
1	DryRL	DryRL2	1	4	1	1	month grazed	723.812	526.813	60	0	40	0.4	195.026	-723.412	-331.786
1	DryRL	DryRL2	1	1	1	2	season grazed	302.732	520.957	15	5	80	23.0348	153.192	-279.697	-367.765
1	DryRL	DryRL2	1	2	1	2	season grazed	0	527.203	15	0	85	0	238.634	1e-21	-288.569
1	DryRL	DryRL2	1	3	1	2	season grazed	0.4	173.11	65	5	30	0.4	44.412	0	-128.698
1	DryRL	DryRL2	1	4	1	2	season grazed	100.23	277.738	30	10	60	45.7144	34.2492	-54.516	-243.488
1	DryRL	DryRL2	2	1	0	1	month fenced	0.4	896.522	40	5	55	0.4	487.809	0	-408.713
1	DryRL	DryRL2	2	2	0	1	month fenced	13.3348	469.424	60	0	40	0	306.027	-13.3348	-163.397
1	DryRL	DryRL2	2	3	0	1	month fenced	308.856	533.059	50	5	45	16.064	283.039	-292.792	-250.02
1	DryRL	DryRL2	2	4	0	1	month fenced	301.2	723.574	45	0	55	0	327.889	-301.2	-395.686
1	DryRL	DryRL2	2	1	0	2	season fenced	196.313	515.491	10	5	85	16.5	675.258	-179.813	159.767
1	DryRL	DryRL2	2	2	0	2	season fenced	205.883	547.894	15	5	80	24.9568	476.896	-180.926	-70.9988
1	DryRL	DryRL2	2	3	0	2	season fenced	0.4	541.648	15	10	75	43.0236	802.482	42.6236	260.834
1	DryRL	DryRL2	2	4	0	2	season fenced	29.0296	1393.5	10	5	85	0.4	1392.3	-28.6296	-1.2004
1	DryRL	DryRL2	2	1	1	1	month grazed	88.7464	752.074	30	5	65	4.182	368.008	-84.5644	-384.066
1	DryRL	DryRL2	2	2	1	1	month grazed	194.399	1208.06	30	5	65	1.2	306.145	-193.199	-901.916
1	DryRL	DryRL2	2	3	1	1	month grazed	9.8896	466.301	30	5	65	15.3624	180.576	5.4728	-285.725
1	DryRL	DryRL2	2	4	1	1	month grazed	88.7464	315.606	35	5	60	0.8	279.172	-87.9464	-36.434
1	DryRL	DryRL2	2	1	1	2	season grazed	42.8104	1046.04	50	5	45	0.4	124.962	-42.4104	-921.083
1	DryRL	DryRL2	2	2	1	2	season grazed	18.694	643.152	30	0	70	0	276.651	-18.694	-366.501
1	DryRL	DryRL2	2	3	1	2	season grazed	119.753	443.658	30	20	50	117.597	130.231	-2.156	-313.426
1	DryRL	DryRL2	2	4	1	2	season grazed	156.119	710.691	40	5	55	0.4	175.399	-155.719	-535.292
1	RainRL	RainRL1	1	1	0	1	month fenced	218.898	966.403	80	5	15	8.6828	280.26	-210.216	-686.143
1	RainRL	RainRL1	1	2	0	1	month fenced	51.232	757.539	80	5	15	12.9716	231.011	-38.2604	-526.528
1	RainRL	RainRL1	1	3	0	1	month fenced	112.097	660.33	85	5	10	20.2572	176.084	-91.84	-484.246
1	RainRL	RainRL1	1	4	0	1	month fenced	109.418	706.006	80	5	15	1.1296	238.905	-108.288	-467.102
1	RainRL	RainRL1	1	1	0	2	season fenced	228.851	740.752	40	5	55	36.1044	472.379	-192.747	-268.373
1	RainRL	RainRL1	1	2	0	2	season fenced	331.824	543.21	55	10	35	63.7812	220.944	-268.043	-322.266
1	RainRL	RainRL1	1	3	0	2	season fenced	234.976	571.709	40	5	55	42.2548	444.902	-192.721	-126.807
1	RainRL	RainRL1	1	4	0	2	season fenced	120.519	909.405	40	10	50	76.4664	405.756	-44.0524	-503.649
1	RainRL	RainRL1	1	1	1	1	month grazed	203.586	690.39	70	5	25	31.6876	119.325	-171.899	-571.065
1	RainRL	RainRL1	1	2	1	1	month grazed	70.7548	812.195	70	5	25	19.2184	53.8836	-51.5364	-758.312
1	RainRL	RainRL1	1	3	1	1	month grazed	16.78	432.336	85	5	10	13.374	29.796	-3.406	-402.54
1	RainRL	RainRL1	1	4	1	1	month grazed	141.573	650.179	80	5	15	4.5992	100.51	-136.974	-549.67
1	RainRL	RainRL1	1	1	1	2	season grazed	256.413	687.267	65	5	30	5.7368	102.754	-250.676	-584.513
1	RainRL	RainRL1	1	2	1	2	season grazed	144.635	457.712	60	5	35	17.2688	123.08	-127.366	-334.632
1	RainRL	RainRL1	1	3	1	2	season grazed	247.608	756.368	60	5	35	0.4	76.7824	-247.208	-679.586
1	RainRL	RainRL1	1	4	1	2	season grazed	264.069	599.427	60	5	35	9.9652	50.4344	-254.104	-548.993
1	RainRL	RainRL1	2	1	0	1	month fenced	306.177	314.435	85	5	10	78.4108	26.056	-227.766	-288.379
1	RainRL	RainRL1	2	2	0	1	month fenced	336.418	527.594	90	5	5	99.8548	51.2292	-236.563	-476.364
1	RainRL	RainRL1	2	3	0	1	month fenced	806.114	597.866	80	10	10	141.289	207.669	-664.825	-390.197
1	RainRL	RainRL1	2	4	0	1	month fenced	258.327	734.506	80	10	10	87.6596	232.104	-170.667	-502.402
1	RainRL	RainRL1	2	1	0	2	season fenced	509.444	244.554	90	5	5	21.8816	0.4	-487.562	-244.154
1	RainRL	RainRL1	2	2	0	2	season fenced	538.536	426.09	80	10	10	316.716	159.214	-221.82	-266.876
1	RainRL	RainRL1	2	3	0	2	season fenced	434.032	194.973	90	5	5	56.4776	0.4	-377.554	-194.573
1	RainRL	RainRL1	2	4	0	2	season fenced	389.627	118.845	80	10	10	31.876	70.76	-357.751	-48.0848
1	RainRL	RainRL1	2	1	1	1	month grazed	265.983	965.622	85	5	10	12.1964	32.4452	-253.786	-933.177
1	RainRL	RainRL1	2	2	1	1	month grazed	313.833	600.598	85	5	10	21.7408	58.5984	-292.092	-542
1	RainRL	RainRL1	2	3	1	1	month grazed	293.162	403.446	90	5	5	40.7216	26.248	-252.44	-377.198
1	RainRL	RainRL1	2	4	1	1	month grazed	442.454	349.962	90	5	5	65.9492	8.784	-376.504	-341.178
1	RainRL	RainRL1	2	1	1	2	season grazed	221.195	559.997	90	5	5	30.3384	0.4	-190.857	-559.597
1	RainRL	RainRL1	2	2	1	2	season grazed	193.251	762.614	90	5	5	1.124	0.4	-192.127	-762.214
1	RainRL	RainRL1	2	3	1	2	season grazed	295.458	336.298	90	5	5	3.4304	0.4	-292.028	-335.898
1	RainRL	RainRL1	2	4	1	2	season grazed	1054.55	437.021	90	5	5	2.6616	0.4	-1051.89	-436.621
1	RainRL	RainRL2	1	1	0	1	month fenced	14.4832	1427.47	50	5	45	1.2	1163.87	-13.2832	-263.599
1	RainRL	RainRL2	1	2	0	1	month fenced	0	622.851	65	0	35	17.984	742.122	17.984	119.271
1	RainRL	RainRL2	1	3	0	1	month fenced	63.4816	921.117	65	5	30	4.8944	728.057	-58.5872	-193.06
1	RainRL	RainRL2	1	4	0	1	month fenced	26.7328	1244.37	60	5	35	1.2	1113.37	-25.5328	-130.996
1	RainRL	RainRL2	1	1	0	2	season fenced	0	1807.32	20	0	80	0	2223.77	1e-21	416.443
1	RainRL	RainRL2	1	2	0	2	season fenced	25.9672	732.554	25	5	70	3.046	1587.28	-22.9212	854.722
1	RainRL	RainRL2	1	3	0	2	season fenced	32.8576	1043.7	10	5	85	24.188	2283.24	-8.6696	1239.54
1	RainRL	RainRL2	1	4	0	2	season fenced	144.635	1571.52	15	10	75	84.5388	3071.04	-60.0964	1499.52
1	RainRL	RainRL2	1	1	1	1	month grazed	28.264	1082.35	65	0	35	0.4	681.879	-27.864	-400.473
1	RainRL	RainRL2	1	2	1	1	month grazed	0	1607.83	30	5	65	0.8	1027.21	0.8	-580.622
1	RainRL	RainRL2	1	3	1	1	month grazed	23.2876	1377.49	40	5	55	2.268	1177.01	-21.0196	-200.488
1	RainRL	RainRL2	1	4	1	1	month grazed	0	1705.82	65	0	35	0.4	714.376	0.4	-991.445
1	RainRL	RainRL2	1	1	1	2	season grazed	34.7716	1558.25	35	0	65	0	630.467	-34.7716	-927.783
1	RainRL	RainRL2	1	2	1	2	season grazed	0.4	1787.41	30	0	70	0	1172.11	-0.4	-615.308
1	RainRL	RainRL2	1	3	1	2	season grazed	0.4	955.862	40	0	60	0	820.925	-0.4	-134.937
1	RainRL	RainRL2	1	4	1	2	season grazed	10.6552	1521.16	40	0	60	0	728.707	-10.6552	-792.454
1	RainRL	RainRL2	2	1	0	1	month fenced	6.4444	704.054	65	0	35	6.042	716.389	-0.4024	12.3344
1	RainRL	RainRL2	2	2	0	1	month fenced	4.1476	873.878	40	5	55	1.1296	918.576	-3.018	44.6976
1	RainRL	RainRL2	2	3	0	1	month fenced	78.4108	1192.05	65	0	40	0	716.722	-78.4108	-475.332
1	RainRL	RainRL2	2	4	0	1	month fenced	351.73	823.517	45	5	50	25.4292	852.666	-326.301	29.1492
1	RainRL	RainRL2	2	1	0	2	season fenced	8.3584	562.73	20	5	75	0.4	880.773	-7.9584	318.043
1	RainRL	RainRL2	2	2	0	2	season fenced	44.7244	921.507	25	5	70	6.1212	678.27	-38.6032	-243.238
1	RainRL	RainRL2	2	3	0	2	season fenced	0	583.421	25	0	75	0	700.477	1e-21	117.056
1	RainRL	RainRL2	2	4	0	2	season fenced	0.7024	599.037	50	5	45	0.4	425.705	-0.3024	-173.332
1	RainRL	RainRL2	2	1	1	1	month grazed	281.678	918.384	45	5	50	61.7724	1074.75	-219.905	156.364
1	RainRL	RainRL2	2	2	1	1	month grazed	0.4	849.283	40	5	55	0.7632	760.678	0.3632	-88.6052
1	RainRL	RainRL2	2	3	1	1	month grazed	102.527	650.179	55	5	40	16.3012	529.564	-86.226	-120.616
1	RainRL	RainRL2	2	4	1	1	month grazed	1.0852	779.792	60	5	35	1.5024	608.75	0.4172	-171.042
1	RainRL	RainRL2	2	1	1	2	season grazed	0.4	458.883	75	0	25	0	311.656	-0.4	-147.227
1	RainRL	RainRL2	2	2	1	2	season grazed	123.198	1005.44	35	5	60	67.6252	620.68	-55.5732	-384.763
1	RainRL	RainRL2	2	3	1	2	season grazed	87.598	749.341	40	5	55	14.578	526.204	-73.02	-223.137
1	RainRL	RainRL2	2	4	1	2	season grazed	0.4	825.859	70	0	30	0	410.273	-0.4	-415.586
2	Alalili	Alalili1	1	1	0	1	month fenced	870.041	216.835	55	15	30	540.745	445.576	-329.296	228.741
2	Alalili	Alalili1	1	2	0	1	month fenced	464.273	515.491	45	30	25	575.973	402.773	111.7	-112.718
2	Alalili	Alalili1	1	3	0	1	month fenced	589.449	349.181	25	40	35	942.576	327.079	353.127	-22.1022
2	Alalili	Alalili1	1	4	0	1	month fenced	503.702	256.266	45	30	25	735.853	443.181	232.152	186.915
2	Alalili	Alalili1	1	1	0	2	season fenced	608.206	344.886	0	95	5	791.769	722.136	183.563	377.25
2	Alalili	Alalili1	1	2	0	2	season fenced	901.431	607.235	5	40	55	550.98	1152.66	-350.451	545.421
2	Alalili	Alalili1	1	3	0	2	season fenced	510.209	743.485	5	55	40	1139.4	1283.88	629.193	540.395
2	Alalili	Alalili1	1	4	0	2	season fenced	296.607	400.323	5	55	40	996.942	592.416	700.336	192.093
2	Alalili	Alalili1	1	1	1	1	month grazed	301.966	472.938	75	5	20	202.402	218.475	-99.5639	-254.463
2	Alalili	Alalili1	1	2	1	1	month grazed	138.128	499.094	70	5	25	123.43	321.785	-14.698	-177.31
2	Alalili	Alalili1	1	3	1	1	month grazed	228.468	332.394	80	5	15	123.334	293.958	-105.134	-38.4354
2	Alalili	Alalili1	1	4	1	1	month grazed	335.652	386.659	75	5	20	40.8774	125.276	-294.775	-261.384
2	Alalili	Alalili1	1	1	1	2	season grazed	768.982	618.166	5	75	20	1163.79	422.088	394.809	-196.078
2	Alalili	Alalili1	1	2	1	2	season grazed	568.395	415.939	5	70	25	722.862	303.272	154.467	-112.667
2	Alalili	Alalili1	1	3	1	2	season grazed	474.609	370.262	5	70	25	1738.66	442.016	1264.06	71.7536
2	Alalili	Alalili1	1	4	1	2	season grazed	744.1	431.704	5	55	40	309.03	320.192	-435.07	-111.512
2	Alalili	Alalili1	2	1	0	1	month fenced	537.771	266.416	45	45	10	450.063	118.344	-87.7075	-148.072
2	Alalili	Alalili1	2	2	0	1	month fenced	225.023	267.587	50	40	10	409.803	118.344	184.78	-149.244
2	Alalili	Alalili1	2	3	0	1	month fenced	153.822	299.99	10	75	15	673.819	284.848	519.996	-15.1429
2	Alalili	Alalili1	2	4	0	1	month fenced	127.792	320.682	60	30	10	280.892	111.411	153.1	-209.27
2	Alalili	Alalili1	2	1	0	2	season fenced	167.22	203.562	5	70	25	837.062	477.36	669.842	273.798
2	Alalili	Alalili1	2	2	0	2	season fenced	67.3096	267.587	10	40	50	258.318	305.152	191.008	37.5648
2	Alalili	Alalili1	2	3	0	2	season fenced	284.74	231.28	5	85	10	532.786	290.488	248.046	59.208
2	Alalili	Alalili1	2	4	0	2	season fenced	76.114	203.562	5	90	5	878.871	584.52	802.757	380.958
2	Alalili	Alalili1	2	1	1	1	month grazed	245.694	330.051	35	50	15	493.129	288.516	247.435	-41.5349
2	Alalili	Alalili1	2	2	1	1	month grazed	162.244	123.139	60	30	10	325.506	251.595	163.262	128.456
2	Alalili	Alalili1	2	3	1	1	month grazed	75.3484	424.138	60	30	10	238.309	228.103	162.96	-196.035
2	Alalili	Alalili1	2	4	1	1	month grazed	50.8492	231.67	45	45	10	389.673	176.112	338.823	-55.5589
2	Alalili	Alalili1	2	1	1	2	season grazed	61.1848	228.157	60	15	25	228.122	135.728	166.937	-92.429
2	Alalili	Alalili1	2	2	1	2	season grazed	274.404	268.758	45	25	30	197.153	211.152	-77.2518	-57.6064
2	Alalili	Alalili1	2	3	1	2	season grazed	120.136	219.568	30	45	25	451.103	171.159	330.967	-48.4091
2	Alalili	Alalili1	2	4	1	2	season grazed	48.1696	213.322	25	45	30	374.454	190.03	326.284	-23.2918
2	Alalili	Alalili2	1	1	0	1	month fenced	886.502	1343.53	50	20	30	546.939	2112.64	-339.563	769.11
2	Alalili	Alalili2	1	2	0	1	month fenced	564.184	785.648	70	15	15	316.602	537.022	-247.582	-248.626
2	Alalili	Alalili2	1	3	0	1	month fenced	314.981	891.446	65	5	30	161.754	856.181	-153.227	-35.2651
2	Alalili	Alalili2	1	4	0	1	month fenced	284.357	606.845	65	5	30	136.592	2384.11	-147.766	1777.27
2	Alalili	Alalili2	1	1	0	2	season fenced	698.93	1041.36	5	10	85	278.8	2352.47	-420.13	1311.11
2	Alalili	Alalili2	1	2	0	2	season fenced	514.42	757.93	5	25	70	412.391	1906.91	-102.029	1148.98
2	Alalili	Alalili2	1	3	0	2	season fenced	717.687	1463.38	10	30	60	681.44	1759.9	-36.2471	296.514
2	Alalili	Alalili2	1	4	0	2	season fenced	178.322	1731.2	10	25	65	504.4	2248.32	326.078	517.123
2	Alalili	Alalili2	1	1	1	1	month grazed	65.7784	739.581	65	5	30	28.5852	1164	-37.1932	424.424
2	Alalili	Alalili2	1	2	1	1	month grazed	192.485	1226.8	60	5	35	40.5859	976.126	-151.899	-250.674
2	Alalili	Alalili2	1	3	1	1	month grazed	91.8088	903.939	20	20	60	298.021	844.507	206.212	-59.4318
2	Alalili	Alalili2	1	4	1	1	month grazed	749.076	2006.82	40	5	55	167.948	1285.4	-581.128	-721.416
2	Alalili	Alalili2	1	1	1	2	season grazed	102.91	1149.11	20	15	65	198.4	931.192	95.49	-217.918
2	Alalili	Alalili2	1	2	1	2	season grazed	153.822	1072.59	15	20	65	298.965	817.264	145.143	-255.328
2	Alalili	Alalili2	1	3	1	2	season grazed	119.753	1383.74	25	5	70	71.3386	823.656	-48.4146	-560.085
2	Alalili	Alalili2	1	4	1	2	season grazed	57.7396	1503.2	25	20	55	300.514	719.128	242.774	-784.075
2	Alalili	Alalili2	2	1	0	1	month fenced	81.4732	1425.9	70	15	15	82.5779	1267.77	1.10472	-158.136
2	Alalili	Alalili2	2	2	0	1	month fenced	78.028	2228.18	70	15	15	96.0896	960.548	18.0616	-1267.63
2	Alalili	Alalili2	2	3	0	1	month fenced	618.542	1035.5	65	20	15	278.24	825.968	-340.302	-209.536
2	Alalili	Alalili2	2	4	0	1	month fenced	153.822	1045.26	70	15	15	239.073	1195.58	85.2507	150.312
2	Alalili	Alalili2	2	1	0	2	season fenced	423.696	648.227	5	65	30	863.2	1335.39	439.504	687.165
2	Alalili	Alalili2	2	2	0	2	season fenced	368.956	806.339	15	45	40	847.2	1521.14	478.244	714.797
2	Alalili	Alalili2	2	3	0	2	season fenced	18.3112	686.877	15	65	20	442.4	1095.5	424.089	408.627
2	Alalili	Alalili2	2	4	0	2	season fenced	271.725	1233.44	5	45	50	304.8	1340.66	33.0752	107.219
2	Alalili	Alalili2	2	1	1	1	month grazed	309.239	1505.55	55	5	35	133.889	862.117	-175.35	-643.428
2	Alalili	Alalili2	2	2	1	1	month grazed	117.839	1320.5	65	5	30	30.5411	856.885	-87.2981	-463.611
2	Alalili	Alalili2	2	3	1	1	month grazed	956.937	635.344	80	5	15	385.348	780.648	-571.589	145.304
2	Alalili	Alalili2	2	4	1	1	month grazed	327.996	1166.68	75	5	20	140.212	663.359	-187.784	-503.319
2	Alalili	Alalili2	2	1	1	2	season grazed	298.138	1482.51	15	5	80	150.4	1096.26	-147.738	-386.256
2	Alalili	Alalili2	2	2	1	2	season grazed	172.58	1600.41	20	10	70	148.4	1497.07	-24.1796	-103.341
2	Alalili	Alalili2	2	3	1	2	season grazed	53.9116	1131.93	10	30	60	500.4	1341.41	446.488	209.475
2	Alalili	Alalili2	2	4	1	2	season grazed	107.504	936.342	30	5	65	56	1123.33	-51.5036	186.986
2	DryRL	DryRL1	1	1	0	1	month fenced	504.467	393.296	55	10	35	68.929	1277.87	-435.538	884.576
2	DryRL	DryRL1	1	2	0	1	month fenced	62.3332	442.877	50	10	40	201.351	1109.89	139.018	667.016
2	DryRL	DryRL1	1	3	0	1	month fenced	105.59	288.669	70	10	20	131.566	1784.09	25.9762	1495.42
2	DryRL	DryRL1	1	4	0	1	month fenced	338.332	477.232	70	10	20	388.342	1343.21	50.0103	865.977
2	DryRL	DryRL1	1	1	0	2	season fenced	341.777	527.203	10	20	70	290.4	1154.8	-51.3772	627.597
2	DryRL	DryRL1	1	2	0	2	season fenced	55.8256	573.27	25	40	35	413.2	1559.2	357.374	985.93
2	DryRL	DryRL1	1	3	0	2	season fenced	138.128	418.672	5	45	50	455.6	1320.4	317.472	901.728
2	DryRL	DryRL1	1	4	0	2	season fenced	304.646	473.718	5	25	70	99.6	1368	-205.046	894.282
2	DryRL	DryRL1	1	1	1	1	month grazed	149.229	642.371	30	10	60	92.0023	1456.31	-57.2265	813.936
2	DryRL	DryRL1	1	2	1	1	month grazed	65.7784	596.694	30	5	65	29.6896	1667.95	-36.0888	1071.26
2	DryRL	DryRL1	1	3	1	1	month grazed	125.112	499.875	30	5	65	83.3304	1023.73	-41.782	523.854
2	DryRL	DryRL1	1	4	1	1	month grazed	124.347	546.333	20	0	80	0.8956	1636.46	-123.451	1090.13
2	DryRL	DryRL1	1	1	1	2	season grazed	550.786	424.918	25	20	55	682	1596	131.214	1171.08
2	DryRL	DryRL1	1	2	1	2	season grazed	63.8644	893.398	10	40	50	292	1795.6	228.136	902.202
2	DryRL	DryRL1	1	3	1	2	season grazed	332.207	774.326	15	15	70	270.4	2059.2	-61.8072	1284.87
2	DryRL	DryRL1	1	4	1	2	season grazed	267.514	548.675	15	75	10	1019.6	710.4	752.086	161.725
2	DryRL	DryRL1	2	1	0	1	month fenced	254.116	704.835	55	5	40	359.539	1339.74	105.423	634.909
2	DryRL	DryRL1	2	2	0	1	month fenced	679.79	1010.52	50	5	45	216.913	2002.99	-462.876	992.474
2	DryRL	DryRL1	2	3	0	1	month fenced	103.293	861.776	55	5	40	51.3297	1490.54	-51.9631	628.768
2	DryRL	DryRL1	2	4	0	1	month fenced	94.4884	722.403	55	10	35	89.266	1506.58	-5.2224	784.173
2	DryRL	DryRL1	2	1	0	2	season fenced	35.1544	937.123	5	15	80	448.4	1344	413.246	406.877
2	DryRL	DryRL1	2	2	0	2	season fenced	385.799	612.701	5	80	15	1515.2	1683.2	1129.4	1070.5
2	DryRL	DryRL1	2	3	0	2	season fenced	275.17	536.182	20	60	20	1341.6	768.8	1066.43	232.618
2	DryRL	DryRL1	2	4	0	2	season fenced	309.239	409.302	5	90	5	2860.4	586.4	2551.16	177.098
2	DryRL	DryRL1	2	1	1	1	month grazed	668.306	820.003	25	10	65	351.075	1717.42	-317.231	897.413
2	DryRL	DryRL1	2	2	1	1	month grazed	144.252	804.387	45	5	50	224.153	1671.4	79.9002	867.013
2	DryRL	DryRL1	2	3	1	1	month grazed	331.442	573.27	60	5	35	42.813	1527.64	-288.629	954.37
2	DryRL	DryRL1	2	4	1	1	month grazed	337.566	1467.29	55	5	40	251.857	1339.12	-85.7093	-128.166
2	DryRL	DryRL1	2	1	1	2	season grazed	484.179	639.248	5	85	10	1224	1210	739.821	570.752
2	DryRL	DryRL1	2	2	1	2	season grazed	102.91	639.638	5	25	70	533.2	2019.6	430.29	1379.96
2	DryRL	DryRL1	2	3	1	2	season grazed	40.5136	798.531	5	30	65	373.6	1497.2	333.086	698.669
2	DryRL	DryRL1	2	4	1	2	season grazed	155.736	702.883	15	25	60	278	1116.8	122.264	413.917
2	DryRL	DryRL4	1	1	0	1	month fenced	0	724.355	85	5	10	50.5426	796.75	50.5426	72.3946
2	DryRL	DryRL4	1	2	0	1	month fenced	84.9184	541.258	90	5	5	146.657	419.148	61.7384	-122.11
2	DryRL	DryRL4	1	3	0	1	month fenced	29.4124	660.33	85	5	10	34.6706	776.031	5.25824	115.702
2	DryRL	DryRL4	1	4	0	1	month fenced	0	434.288	80	5	15	3.3268	700.36	3.3268	266.072
2	DryRL	DryRL4	1	1	0	2	season fenced	4.5304	635.734	5	5	90	0.4	2977.38	-4.1304	2341.65
2	DryRL	DryRL4	1	2	0	2	season fenced	36.6856	527.984	10	5	85	67.0802	2774.34	30.3946	2246.36
2	DryRL	DryRL4	1	3	0	2	season fenced	19.4596	620.899	10	5	85	65.1446	2153.19	45.685	1532.29
2	DryRL	DryRL4	1	4	0	2	season fenced	0.4	644.323	15	5	80	2.04408	2247.57	1.64408	1603.24
2	DryRL	DryRL4	1	1	1	1	month grazed	0	236.746	65	5	30	122.173	698.284	122.173	461.539
2	DryRL	DryRL4	1	2	1	1	month grazed	18.3112	957.034	60	5	35	4.47528	874.583	-13.8359	-82.4502
2	DryRL	DryRL4	1	3	1	1	month grazed	0	569.757	70	5	25	40.1032	705.706	40.1032	135.949
2	DryRL	DryRL4	1	4	1	1	month grazed	723.812	526.813	75	5	20	0.8956	596.231	-722.916	69.4182
2	DryRL	DryRL4	1	1	1	2	season grazed	302.732	520.957	15	20	65	136.375	1181.23	-166.357	660.275
2	DryRL	DryRL4	1	2	1	2	season grazed	0	527.203	5	10	85	211.863	1463.23	211.863	936.029
2	DryRL	DryRL4	1	3	1	2	season grazed	0.4	173.11	35	10	55	62.4348	740.56	62.0348	567.45
2	DryRL	DryRL4	1	4	1	2	season grazed	100.23	277.738	10	30	60	622.597	1371.49	522.367	1093.75
2	DryRL	DryRL4	2	1	0	1	month fenced	0.4	896.522	65	5	30	50.2639	484.828	49.8639	-411.693
2	DryRL	DryRL4	2	2	0	1	month fenced	13.3348	469.424	75	5	20	13.3919	321.878	0.05712	-147.546
2	DryRL	DryRL4	2	3	0	1	month fenced	308.856	533.059	65	5	30	84.3305	673.6	-224.526	140.54
2	DryRL	DryRL4	2	4	0	1	month fenced	301.2	723.574	70	5	25	34.6835	297.039	-266.517	-426.535
2	DryRL	DryRL4	2	1	0	2	season fenced	196.313	515.491	30	5	65	77.1454	1509.48	-119.168	993.989
2	DryRL	DryRL4	2	2	0	2	season fenced	205.883	547.894	10	20	70	311.353	886.072	105.47	338.178
2	DryRL	DryRL4	2	3	0	2	season fenced	0.4	541.648	5	10	85	200.637	1996.4	200.237	1454.75
2	DryRL	DryRL4	2	4	0	2	season fenced	29.0296	1393.5	0	20	80	391.487	1235	362.457	-158.501
2	DryRL	DryRL4	2	1	1	1	month grazed	88.7464	752.074	70	5	25	12.1221	842.133	-76.6243	90.0594
2	DryRL	DryRL4	2	2	1	1	month grazed	194.399	1208.06	65	5	30	13.7662	729.444	-180.633	-478.617
2	DryRL	DryRL4	2	3	1	1	month grazed	9.8896	466.301	70	5	25	95.557	600.653	85.6674	134.352
2	DryRL	DryRL4	2	4	1	1	month grazed	88.7464	315.606	70	5	25	21.617	497.566	-67.1294	181.96
2	DryRL	DryRL4	2	1	1	2	season grazed	42.8104	1046.04	35	5	60	20.6258	909.384	-22.1846	-136.661
2	DryRL	DryRL4	2	2	1	2	season grazed	18.694	643.152	5	5	90	42.6917	1688.08	23.9977	1044.93
2	DryRL	DryRL4	2	3	1	2	season grazed	119.753	443.658	10	70	20	888.936	1004.89	769.183	561.23
2	DryRL	DryRL4	2	4	1	2	season grazed	156.119	710.691	20	10	70	371.744	1419.24	215.624	708.549
2	RainRL	RainRL1	2	1	0	1	month fenced	306.177	314.435	80	10	10	431.492	436.248	125.315	121.813
2	RainRL	RainRL1	2	2	0	1	month fenced	336.418	527.594	85	5	10	490.89	364.586	154.472	-163.007
2	RainRL	RainRL1	2	3	0	1	month fenced	806.114	597.866	70	15	15	792.181	441.171	-13.9329	-156.694
2	RainRL	RainRL1	2	4	0	1	month fenced	258.327	734.506	75	10	15	252.836	653.369	-5.4908	-81.137
2	RainRL	RainRL1	2	1	0	2	season fenced	509.444	244.554	10	80	10	908.4	522	398.956	277.446
2	RainRL	RainRL1	2	2	0	2	season fenced	538.536	426.09	35	35	30	466.4	420.8	-72.1364	-5.2896
2	RainRL	RainRL1	2	3	0	2	season fenced	434.032	194.973	40	40	20	494.4	258.4	60.368	63.4272
2	RainRL	RainRL1	2	4	0	2	season fenced	389.627	118.845	15	45	40	878.8	424	489.173	305.155
2	RainRL	RainRL1	2	1	1	1	month grazed	265.983	965.622	80	10	10	746.634	491.847	480.651	-473.775
2	RainRL	RainRL1	2	2	1	1	month grazed	313.833	600.598	80	10	10	697.922	520.446	384.09	-80.1522
2	RainRL	RainRL1	2	3	1	1	month grazed	293.162	403.446	75	10	15	827.852	255.661	534.69	-147.785
2	RainRL	RainRL1	2	4	1	1	month grazed	442.454	349.962	85	10	5	1354.12	149.077	911.662	-200.885
2	RainRL	RainRL1	2	1	1	2	season grazed	221.195	559.997	20	70	10	1158.8	714.8	937.605	154.803
2	RainRL	RainRL1	2	2	1	2	season grazed	193.251	762.614	25	65	10	251.6	607.6	58.3492	-155.014
2	RainRL	RainRL1	2	3	1	2	season grazed	295.458	336.298	35	60	5	410	631.2	114.542	294.902
2	RainRL	RainRL1	2	4	1	2	season grazed	1054.55	437.021	20	70	10	596.4	450.4	-458.151	13.3792
2	RainRL	RainRL2	1	1	0	1	month fenced	14.4832	1427.47	70	5	25	4.77968	1004.97	-9.70352	-422.495
2	RainRL	RainRL2	1	2	0	1	month fenced	0	622.851	90	0	10	0	274.702	1e-21	-348.149
2	RainRL	RainRL2	1	3	0	1	month fenced	63.4816	921.117	75	5	20	0.8	320.532	-62.6816	-600.585
2	RainRL	RainRL2	1	4	0	1	month fenced	26.7328	1244.37	75	5	20	19.2943	488.157	-7.43848	-756.211
2	RainRL	RainRL2	1	1	0	2	season fenced	0	1807.32	15	0	85	0	1284.26	1e-21	-523.069
2	RainRL	RainRL2	1	2	0	2	season fenced	25.9672	732.554	20	5	75	127.858	1435.03	101.891	702.478
2	RainRL	RainRL2	1	3	0	2	season fenced	32.8576	1043.7	45	10	45	60.4992	369.448	27.6416	-674.254
2	RainRL	RainRL2	1	4	0	2	season fenced	144.635	1571.52	25	10	65	155.731	457.808	11.0955	-1113.72
2	RainRL	RainRL2	1	1	1	1	month grazed	28.264	1082.35	75	0	25	0	442.138	-28.264	-640.214
2	RainRL	RainRL2	1	2	1	1	month grazed	0	1607.83	25	5	70	4.37968	865.993	4.37968	-741.837
2	RainRL	RainRL2	1	3	1	1	month grazed	23.2876	1377.49	55	0	45	0.4	1090.44	-22.8876	-287.052
2	RainRL	RainRL2	1	4	1	1	month grazed	0	1705.82	60	5	35	0.88272	787.557	0.88272	-918.264
2	RainRL	RainRL2	1	1	1	2	season grazed	34.7716	1558.25	30	0	70	0	1003.01	-34.7716	-555.242
2	RainRL	RainRL2	1	2	1	2	season grazed	0.4	1787.41	15	0	85	0	1101.52	-0.4	-685.894
2	RainRL	RainRL2	1	3	1	2	season grazed	0.4	955.862	55	0	45	0	502.552	-0.4	-453.31
2	RainRL	RainRL2	1	4	1	2	season grazed	10.6552	1521.16	65	5	30	5.52816	199.12	-5.12704	-1322.04
2	RainRL	RainRL2	2	1	0	1	month fenced	6.4444	704.054	75	5	20	1.66984	709.797	-4.77456	5.74256
2	RainRL	RainRL2	2	2	0	1	month fenced	4.1476	873.878	85	0	15	0	404.325	-4.1476	-469.553
2	RainRL	RainRL2	2	3	0	1	month fenced	78.4108	1192.05	80	0	20	0	669.803	-78.4108	-522.251
2	RainRL	RainRL2	2	4	0	1	month fenced	351.73	823.517	70	5	25	6.42376	965.464	-345.306	141.947
2	RainRL	RainRL2	2	1	0	2	season fenced	8.3584	562.73	50	5	45	20.2387	679.648	11.8803	116.918
2	RainRL	RainRL2	2	2	0	2	season fenced	44.7244	921.507	45	5	50	23.7228	904.496	-21.0016	-17.0112
2	RainRL	RainRL2	2	3	0	2	season fenced	0	583.421	70	0	30	0	572.864	1e-21	-10.5568
2	RainRL	RainRL2	2	4	0	2	season fenced	0.7024	599.037	75	0	25	0	353.28	-0.7024	-245.757
2	RainRL	RainRL2	2	1	1	1	month grazed	281.678	918.384	55	5	40	61.8775	776.8	-219.8	-141.584
2	RainRL	RainRL2	2	2	1	1	month grazed	0.4	849.283	70	5	25	17.2631	258.912	16.8631	-590.371
2	RainRL	RainRL2	2	3	1	1	month grazed	102.527	650.179	70	5	25	44.07	467.833	-58.4572	-182.346
2	RainRL	RainRL2	2	4	1	1	month grazed	1.0852	779.792	60	5	35	0.8	636.972	-0.2852	-142.82
2	RainRL	RainRL2	2	1	1	2	season grazed	0.4	458.883	30	5	65	0.4	1030.46	0	571.573
2	RainRL	RainRL2	2	2	1	2	season grazed	123.198	1005.44	35	15	60	225.025	795.08	101.827	-210.363
2	RainRL	RainRL2	2	3	1	2	season grazed	87.598	749.341	50	5	45	63.209	590.536	-24.389	-158.805
2	RainRL	RainRL2	2	4	1	2	season grazed	0.4	825.859	80	0	20	0	430.36	-0.4	-395.499
